# Supplementary material for: A Novel Method to Profile Transcripts Encoding SH2 Domains in the Patiria miniata Mature Egg Transcriptome
Source: Cells. 2024 Nov 18;13(22):1898. doi: 10.3390/cells13221898 (PMC11593052; doi:10.3390/cells13221898)
Supplement: Supplementary file 1 [file cells-13-01898-s001.zip]

Archive with 1 entries (1 files):
- cells-3249580-supplementary.pdf
